# Supplementary material for: Highly Pathogenic H5N1 Influenza A Virus (IAV) in Blue-Winged Teal in the Mississippi Flyway Is Following the Historic Seasonal Pattern of Low-Pathogenicity IAV in Ducks
Source: Pathogens. 2024 Nov 19;13(11):1017. doi: 10.3390/pathogens13111017 (PMC11597780; doi:10.3390/pathogens13111017)
Supplement: Supplementary file 1 [file pathogens-13-01017-s001.zip]

Archive with 1 entries (1 files):
- pathogens-3292125-supplementary.xlsx
