# Supplementary material for: Highly Pathogenic H5N1 Influenza A Virus (IAV) in Blue-Winged Teal in the Mississippi Flyway Is Following the Historic Seasonal Pattern of Low-Pathogenicity IAV in Ducks
Source: Pathogens. 2024 Nov 19;13(11):1017. doi: 10.3390/pathogens13111017 (PMC11597780; doi:10.3390/pathogens13111017)
Supplement: Supplementary file 1 [file pathogens-13-01017-s001.zip › pathogens-3292125-supplementary.xlsx]

## Sheet: Sheet1
Date (MM DD, YYYY)	State	Species	Age*	2.3.4.4b H5N1 infection prevalence		bELISA§		H5 and N1 serology									Estimated Antibody Prevalence (population)¥
				Number tested	Postitive (%)	Number tested	Number positive (%)	Number bELISA postitve sera tested	AST§§ HI##	BWT† HI	Combined antigen H5 HI positive (%)	AST VN&	BWT VN	Combined antigen H5 VN posiitve (%)	N1 ELLA positive (%)	H5 and N1 positive	H5 (HI)	H5 (VN)	N1 (ELLA)	H5 and N1 postive
Jan 21-30, 2022	Louisiana	Blue-winged teal	JUV	184	0 (0%)	NA**	NA	NA	NA	NA	NA	NA	NA	NA	NA	NA	NA	NA	NA	NA
	Louisiana	Blue-winged teal	AD	27	0 (0%)	NA	NA	NA	NA	NA	NA	NA	NA	NA	NA	NA	NA	NA	NA	NA
	Louisiana	Blue-winged teal	Total	211	0 (0%)	NA	NA	NA	NA	NA	NA	NA	NA	NA	NA	NA	NA	NA	NA	NA
Jan 21-30, 2022	Louisiana	Mallard	AD	15	0 (0%)	NA	NA	NA	NA	NA	NA	NA	NA	NA	NA	NA	NA	NA	NA	NA
Jan 20 - Feb 2, 2022	Louisiana	Mixed species#	Mixed ages	782	0 (0%)	NA	NA	NA	NA	NA	NA	NA	NA	NA	NA	NA	NA	NA	NA	NA
Apr 14, 2022	Louisiana	Blue-winged teal	AD	95	0 (0%)	185	143 (77%)	30	0/30 (0%)	4/30 (13%)	4/30 (13%)	0/30 (0%)	6/30 (20%)	6/30 (20%)	2/30 (7%)	0 (0%)	0.1	0.15	0.05	0
Sept 08 - 20, 2022	Minnesota	Blue-winged teal	JUV	198	117 (59%)	113	43 (38%)	43	9/43 (21%)	9/43 (21%)	12/43 (28%)	8/43 (19%)	9/39 (23%)	13/43(30%)	17/43 (40%)	11/43 (26%)	0.11	0.11	0.15	0.1
	Minnesota	Blue-winged teal	AD	35	17 (49%)	25	18 (72%)	18	2/18 (11%)	9/18 (50%)	9/18 (50%)	5/18 (28%)	8/16 (50%)	9/18 (50%)	12/18 (67%)	11/18 (61%)	0.36	0.36	0.48	0.44
	Minnesota	Blue-winged teal	Total	233	134 (58%)	138	61 (44%)	61	11/61 (18%)	18/61 (30%)	21/61 (34%)	12/61 (20%)	17/55 (31%)	22/61 (36%)	29/61 (48%)	22/61 (36%)	0.15	0.16	0.21	0.16
Sept 08 - 20, 2022	Minnesota	Mallard	JUV	70	28 (40%)	46	34 (74%)	34	11/34 (32%)	4/34 (12%)	11/34 (32%)	21/34 (62%)	15/34(44%)	23/34 (67%)	23/34(68%)	21/34 (62%)	0.23	0.5	0.5	0.46
	Minnesota	Mallard	AD	3	0 (0%)	2	2 (100%)	2	0/2 (0%)	0/2 (0%)	0/2 (0)%)	0/2 (0)%)	2/2 (100%)	2/2 (100%)	2/2 (100%)	2/2 (100%)	0	1	1	1
	Minnesota	Mallard	Total	73	28 (38%)	48	36 (75%)	36	11/36 (31%)	4/36 (11%)	11/36 (31%)	21/36 (58%)	17/36 (47%)	25/36 (69%)	25/36 (69%)	23/36 (64%)	0.23	0.52	0.52	0.48
Sept 10 - 24, 2022	Texas	Blue-winged teal	JUV	140	40 (29%)	NA	NA	NA	NA	NA	NA	NA	NA	NA	NA	NA	NA	NA	NA	NA
	Texas	Blue-winged teal	AD	169	30 (18%)	NA	NA	NA	NA	NA	NA	NA	NA	NA	NA	NA	NA	NA	NA	NA
	Texas	Blue-winged teal	Total	309	70 (23%)	NA	NA	NA	NA	NA	NA	NA	NA	NA	NA	NA	NA	NA	NA	NA
Sept 20-23, 2022	Louisiana	Blue-winged teal	JUV	146	26 (18%)	NA	NA	NA	NA	NA	NA	NA	NA	NA	NA	NA	NA	NA	NA	NA
	Louisiana	Blue-winged teal	AD	206	31 (15%)	NA	NA	NA	NA	NA	NA	NA	NA	NA	NA	NA	NA	NA	NA	NA
	Louisiana	Blue-winged teal	Total	352	57 (16%)	NA	NA	NA	NA	NA	NA	NA	NA	NA	NA	NA	NA	NA	NA	NA
Oct 21, 2022	Louisiana	Blue-winged teal	AD	121	0 (0%)	140	126 (90%)	30	8/30 (27%)	16/30 (53%)	19/30 (63%)	18/30 (60%)	24/30 (80%)	26/30 (87%)	26/30 (87%)	25/30 (83%)	0.57	0.78	0.78	0.75
Jan 06, 2023	Louisiana	Mixed species**	AD	34	0 (0%)	NA	NA	NA	NA	NA	NA	NA	NA	NA	NA	NA	NA	NA	NA	NA
Mar 18-25, 2023	Louisiana	Blue-winged teal	AD	125	0 (0%)	105	85 (81%)	30	2/30 (7%)	4/30 (13%)	5/30 (17%)	15/30(50%)	16/30 (53%)	21/30 (70%)	21/30 (70%)	20/30 (67%)	0.14	0.57	0.57	0.54
Apr 09-10, 2023	Louisiana	Blue-winged teal	AD	159	0 (0%)	104	94 (90%)	30	3/30 (10%)	7/30 (23%)	9 /30(30%)	17/30 (57%)	19/30 (63%)	21/30 (70%)	25/30 (83%)	20/30 (67%)	0.27	0.63	0.75	0.6
Mar 18 - Apr 10, 2023	Louisiana	Blue-winged teal	Total	284	0 (0%)	209	179 (86%)	60	5/60 (8%)	11/60 (18%)	14/60 (23%)	32/60 (53%)	35/60 (58%)	42/60 (70%)	46/60 (77%)	40/60 (67%)	0.2	0.6	0.66	0.58
Sept 06-19, 2023	Minnesota	Blue-winged teal	JUV	55	0 (0%)	49	11 (22%)	11	1/11 (9%)	2/11 (18%)	2/11 (18%)	1/11 (9%)	3/11 (27%)	3/11 (27%)	2/11 (18%)	2/11 (18%)	0.04	0.06	0.04	0.04
	Minnesota	Blue-winged teal	AD	24	0 (0%)	16	13 (81%)	12	1/9 (11%	1/9 (11%	1/9 (11%)	6/12 (50%)	8/12 (66%)	10/12 (83%)	11/11 (100%)	10/11 (91%)	0.09	0.67	0.81	0.74
	Minnesota	Blue-winged teal	Total	79	0 (0%)	65	24 (37%)	23	2/20 (10%)	3/20 (15%)	3/20 (15%)	7/23 (30%)	11/23 (48%)	13/23 (57%)	13/22(59%)	12/22 (55%)	0.06	0.21	0.22	0.2
Sept 06-19, 2023	Minnesota	Mallard	JUV	36	0 (0%)	32	17 (53%)	15	0/15 (0%)	0/15 (0%)	0/15 (0%)	2/15 (13%)	5/15 (33%)	6/15 (40%)	5/15 (33%)	3/15 (20%)	0	0.21	0.17	0.11
	Minnesota	Mallard	AD	93	0 (0%)	81	76 (94%)	72	3/72 (4%)	8/72 (8%)	10/72 (14%)	50/72 (69%)	51/72 (71%)	60/72 (83%)	64/72 (89%)	60/72 (83%)	0.13	0.78	0.84	0.78
	Minnesota	Mallard	Total	129	0 (0%)	113	93 (82%)	87	3/87 (3%)	8/87 (9%)	10/87 (11%)	52/87 (60%)	56/87 (64%)	66/87 (76%)	69/87 (79%)	63/87 (72%)	0.09	0.62	0.65	0.59
Sept 22-28, 2023	Louisiana	Blue-winged teal	JUV	133	1 (1%)	NA	NA	NA	NA	NA	NA	NA	NA	NA	NA	NA	NA	NA	NA	NA
	Louisana	Blue-winged teal	AD	169	0 (0%)	NA	NA	NA	NA	NA	NA	NA	NA	NA	NA	NA	NA	NA	NA	NA
	Louisana	Blue-winged teal	Total	302	1 (1%)	NA	NA	NA	NA	NA	NA	NA	NA	NA	NA	NA	NA	NA	NA	NA
Oct 20, 2023	Louisiana	Blue-winged teal	AD	103	0 (0%)	56	29 (52%)	29	6/29 (21%)	6/29 (21%)	9/29 (31%)	17/29 (59%)	20/29 (69%)	21/29 (72%)	22/29 (76%)	22/29 (76%)	0.16	0.37	0.4	0.4
Dec 05, 2023	Louisiana	Blue-winged teal	JUV	11	0 (0%)	11	10 (91%)	7	0/7 (0%)	0/7 (0%)	0/7 (0%)	5/7 (71%)	1/7 (14%)	6/7 (86%)	7/7 (100%)	6/7 (86%)	0	0.78	0.91	0.78
	Louisiana	Blue-winged teal	AD	90	0 (0%)	80	74 (93%)	27	0/26 (0%)	6/26 (23%)	6/26 (23%)	21/27 (78%)	16/27 (59%)	22/27 (81%)	24/27 (89%)	21/27 (78%)	0.21	0.75	0.83	0.73
	Louisiana	Blue-winged teal	Total	101	0 (0%)	91	84 (92%)	34	0/33 (0%)	6/33 (18%)	6/33 (18%)	26/34 (76%)	17/34 (50%)	28/34 (82%)	31/34 (91%)	27/34 (79%)	0.17	75%%	0.84	0.73
Jan 07 - Feb 14, 2024	Louisiana	Blue-winged teal	JUV	33	0 (0%)	25	24 (96%)	24	2/22 (9%)	2/22 (9%)	3/22 (14%)	7/24 (29%)	11/24 (46%)	14/24 (58%)	23/24 (96%)	14/24 (58%)	0.13	0.56	0.92	0.56
	Louisiana	Blue-winged teal	AD	66	0 (0%)	60	57 (95%)	50	3/49 (6%)	4/49 (8%)	6/49 (12%)	29/50 (58%)	30/50 (60%)	40/50 (80%)	45/50 (90%)	40/50 (80%)	0.11	0.76	0.86	0.76
	Louisiana	Blue-winged teal	Total	99	0 (0%)	85	81 (96%)	74	5/71 (7%)	6/71 (8%)	9/71 (13%)	36/74 (49%)	41/74 (55%)	54/74 (73%)	68/74 (92%)	54/74 (73%)	0.12	0.7	0.88	0.7
Jan 07, 2024	Louisiana	Green-winged teal	AD	36	0 (0%)	27	24 (89%)	24	1/24 (4%)	3/24 (13%)	3/24 (13%)	17/24 (71%)	10/24 (42%)	18/24 (75%)	15/24 (63%)	15/24 (63%)	0.12	0.67	0.56	0.56
Mar 16-30, 2024	Louisiana	Blue-winged teal	AD	157	0 (0%)	221	201 (91%)	20	3/20 (15%)	3/20 (15%)	5/20 (25%)	10/20 (50%)	15/20 (75%)	17/20 (85%)	17/20 (85%)	15/20 (75%)	0.23	0.77	0.77	0.68
Apr 06-13, 2024	Louisiana	Blue-winged teal	AD	276	0 (0%)	158	141 (89%)	20	2/19 (11%)	2/19 (11%)	4/19 (21%)	15/20 (75%)	14/20 (70%)	18/20 (90%)	16/20 (80%)	16/20 (80%)	0.19	0.8	0.71	0.71
Mar 16-Apr 13, 2024	Louisiana	Blue-winged teal	Total	433	0 (0%)	379	342 (90%)	40	5/39 (13%)	5/39 (13%)	9/39 (23%)	25/40 (63%)	29/40 (73%)	35/40 (86%)	33/40 (83%)	31/40 (78%)	0.21	0.77	0.75	0.7
			Total	3791	290 (8%)	1536	1222 (80%)	528
* JUV = juvenile, sampled within one year of hatch; AD = adult, sampled during second year or more after hatch
§ bELISA: IDEXX AI MultiS-Screen AB test, blocking enzyme linked immunosorbent assay
§§ AST: IDCDC-RG71A (H5N8) containing a modified HA and NA from the highly pathogenic 2.3.4.4b A/Astrakhan/3212/2020 (H5N8) and the remaining gene segments are from A/Puerto Rico/8/34.
## HI: hemagglutination inhibition to detect antibodies to H5
† BWT: rg BWT containing the HA and NA from the LP A/blue-winged teal/AI12-4150/Texas/2012 (H5N2) and the remaining gene segments from both viruses are from A/Puerto Rico/8/34
& VN: virus neutralization to detect antibodies to H5
¥Estimated percentage of sampled birds testing positive for antibodies to H5, N1, or H5 and N1= proportion of total sample testing positive for antibodies IAV (bELISA) x proportion of IAV seropositive birds testing positive for antibodies to H5, N1, or H5 and N1.
** N/A = not applicable
# Jan 21 - Feb 2, 2022; mixed species: American green-winged teal (221); American wigeon (11); Black-bellied whistling duck (4); bufflehead (1); fulvous whistling duck (1); gadwall (94); lesser scaup (15); mottled duck (18); northern pintail (290); northern shoveler (84); redhead (3); ring-necked duck (40)
$ Jan 6, 2023; mixed species: mallard (27); northern pintail (7)
